# Supplementary material for: Efficient Delivery of Antimicrobial Peptides in an Innovative, Slow-Release Pharmacological Formulation
Source: Pharmaceutics. 2023 Nov 16;15(11):2632. doi: 10.3390/pharmaceutics15112632 (PMC10674355; doi:10.3390/pharmaceutics15112632)
Supplement: Supplementary file 1 [file pharmaceutics-15-02632-s001.zip]

Archive with 1 entries (1 files):
- pharmaceutics-2697227-supplementary.pdf
